# Supplementary material for: Synthesis and Characterization of a Novel Hydroquinone Sulfonate-Based Redox Active Ionic Liquid
Source: Materials (Basel). 2021 Jun 12;14(12):3259. doi: 10.3390/ma14123259 (PMC8231554; doi:10.3390/ma14123259)
Supplement: Supplementary file 1 [file materials-14-03259-s001.zip]

Archive with 1 entries (1 files):
- materials-1230438-supplementary.pdf
